# Supplementary material for: New insights into the Trans-Saharan gold trade in the Islamic Middle Ages revealed by multi-isotopic (Pb–Fe–Cu) and elemental characterization of Fatimid gold coins
Source: PLoS One. 2026 Jul 28;21(7):e0353759. doi: 10.1371/journal.pone.0353759 (PMC13411878; doi:10.1371/journal.pone.0353759)
Supplement: S1 Dataset — Contain Tables S1-S7. (XLSX) [file pone.0353759.s001.xlsx]

## Sheet: Table S1 Elemental results
Sample	Mint	Country	Number of laser micro sampling	Au%	SD	Ag%	SD	Cu%	SD	Fe	SD	Pb	SD	Co	SD	Ni	SD	Zn	SD	As	SD	Sn	SD	Sb	SD	Te	SD	Pd	SD	Pt	SD	Bi	SD	Pt/Au*100	Pd/Au*100
566	Atarablus	Libya	4	96.4386	0.159335	3.06872	0.083316	0.404541	0.0668203	617.852	95.9939	54.5449	29.2274	0.775469	0.0861556	3.10955	0.285478	52.37	9.83625	1.27415	0.692504	48.1609	16.4059	0.958329	0.468287	0.148817	0.12769	32.5613	13.5123	40.8774	13.7899	0.523958	0.359227	42.387	33.7638
792	Atarablus	Libya	2	93.5858	0.0299017	5.78234	0.0173104	0.503713	0.0124749	953.042	3.2832	35.2869	0.615985	2.06643	0.00784561	6.51072	0.26189	65.2034	4.56405	1.8083	0.00181183	140.994	0.894027	2.04961	0.170871	0.29237	0.0197618	27.1869	3.11541	28.3782	2.70699	1.23211	0.0915433	30.3232	29.0503
218	Barqa	Libya	2	97.8942	0.130688	1.74442	0.117755	0.242596	0.015966	989.47	41.8376	16.3595	1.01518	1.0854	0.106202	5.05814	0.152234	14.3828	5.15688	0.828518	0.0777657	19.419	7.51719	0.632572	0.730994	0.0916891	0.0620391	40.7332	0.456167	87.7787	0.815576	0.357526	0.236012	89.667	41.6094
236	Mahdiya	Tunisia	2	94.7356	0.0788081	4.69037	0.0576671	0.44812	0.0177839	989.64	27.9733	50.2426	10.6955	0.534405	0.0684515	2.21882	0.0591938	63.3043	2.64406	1.04931	0.423236	21.4782	6.73535	0.607421	0.285183	0.100347	0.0504571	51.9643	5.75002	52.869	10.6422	0.494222	0.176683	55.8069	54.8519
010	Mahdiya	Tunisia	2	89.6912	0.267179	9.53985	0.190146	0.485397	0.0813494	2056.17	70.9658	211.477	92.2405	1.82158	0.420991	5.65722	0.636677	171.741	26.6732	5.87795	3.83648	301.701	42.1311	3.0021	0.811169	1.16579	0.146938	24.4605	11.1747	19.427	7.68101	3.22236	1.18396	21.6599	27.2719
006	Mansuriyah	Tunisia	3	89.8668	0.05349	9.32866	0.0393768	0.558648	0.0111249	1952.08	40.1223	162.542	1.43122	1.35474	0.112347	4.50465	0.184915	102.595	0.291971	7.35998	0.462615	92.8714	4.59152	1.80398	0.579312	0.223859	0.0923328	48.8793	1.76624	42.1333	1.9177	2.43753	0.200389	46.8841	54.3908
005	Mansuriyah	Tunisia	2	94.1755	0.0106895	5.07734	0.013305	0.520038	0.00302654	1883.57	3.92759	76.7091	0.0310121	1.09933	0.053944	3.91271	0.0282191	79.6851	1.80309	5.74764	0.047859	111.459	3.7634	1.87173	0.249219	0.286433	0.306326	38.0134	0.253362	38.892	0.142211	1.4478	0.948547	41.2973	40.3644
859	Mansuriyah	Tunisia	2	96.4868	0.00638108	2.95516	0.036075	0.420348	0.0115368	893.918	105.073	34.2141	17.452	0.824581	0.0576471	4.73195	0.0404147	108.432	9.87882	6.54534	0.694242	234.224	46.5788	3.72518	0.238099	1.65161	0.387349	40.2336	0.0107239	31.3917	0.172804	2.36137	1.65475	32.5347	41.6986
915	Mansuriyah	Tunisia	2	96.3783	0.0379541	3.02829	0.0207021	0.428114	0.0465393	1276.4	92.4588	36.587	9.88144	0.755171	0.0377554	4.16325	0.432892	82.5401	26.7894	2.90194	0.271031	130.911	1.92441	1.9668	0.250386	0.452	0.0456797	52.5149	7.11337	41.7997	4.3264	0.894508	0.0198876	43.3704	54.4884
205	Sijilmasa	Morocco	3	98.5157	0.0288517	0.967672	0.00744188	0.41524	0.0208153	756.213	21.2642	97.0525	16.4986	0.702342	0.175036	3.59459	0.383385	89.0882	10.6322	4.39795	0.196342	10.8558	1.43816	1.81499	0.269101	0.1877	0.0386381	3.20557	0.356096	18.119	1.67973	0.908682	0.196802	18.392	3.25387
206	Sijilmasa	Morocco	4	98.3391	0.161436	1.39727	0.0846242	0.291484	0.0276379	676.134	60.7587	101.612	31.5558	0.852942	0.141909	3.36368	0.440904	84.4215	26.903	3.47137	1.54094	11.9336	3.53948	2.00296	0.832867	0.32956	0.297217	14.0866	3.27465	147.316	31.6049	1.3696	0.324556	149.804	14.3245
Elemental results of the studied dinars. Au, Ag and Cu are presented in % and the rest is in µg/g.

## Sheet: Table S2 Pb isotopes results
Sample	Mint	Country	Number of analyses	206/207 Pb	2SD	207/206 Pb	2SD	208/204 Pb	2SD	207/204 Pb	2SD	206/204 Pb	2SD	208/206 Pb	2SD
566	Atarablus	Lybia	6	1.18403	6.08613e-05	0.844571	4.34132e-05	38.6844	0.0279712	15.6285	0.010586	18.5046	0.012084	2.09034	0.000275913
792	Atarablus	Lybia	8	1.18532	7.31944e-05	0.843654	5.20963e-05	38.5157	0.0289116	15.6127	0.0105691	18.5061	0.0116923	2.08107	0.000346869
218	Barqa	Lybia	8	1.19188	0.000117223	0.839008	8.25173e-05	38.6877	0.0560953	15.6251	0.021821	18.6234	0.0242572	2.07719	0.000356509
236	Mahdiya	Tunisia	6	1.20402	8.2665e-05	0.830552	5.70249e-05	39.0463	0.0295521	15.6771	0.0106794	18.8756	0.0119508	2.06843	0.000375536
010	Mahdiya	Tunisia	8	1.19559	6.10032e-05	0.836408	4.26768e-05	38.6839	0.0102377	15.6592	0.00399033	18.7219	0.00450432	2.06605	0.000308403
006	Mansuriyah	Tunisia	6	1.19599	7.41525e-05	0.83613	5.18421e-05	38.7486	0.0224753	15.6604	0.00834959	18.7297	0.00954217	2.06865	0.000321861
005	Mansuriyah	Tunisia	8	1.19221	7.72392e-05	0.838775	5.43414e-05	38.6132	0.0257822	15.637	0.00939037	18.6426	0.0103456	2.07105	0.000336428
859	Mansuriyah	Tunisia	7	1.14828	8.62402e-05	0.870865	6.54056e-05	37.7322	0.0570046	15.5084	0.0220585	17.8081	0.0242502	2.11863	0.000365715
915	Mansuriyah	Tunisia	8	1.18155	8.16353e-05	0.846349	5.84759e-05	38.4843	0.0204885	15.6147	0.00756651	18.4495	0.00828569	2.08574	0.000362647
205	Sijilmasa	Morocco	8	1.19243	8.36277e-05	0.838626	5.88149e-05	38.6951	0.0253875	15.6525	0.00901939	18.6644	0.00982502	2.07302	0.000383933
206	Sijilmasa	Morocco	8	1.19795	0.000101286	0.834762	7.05788e-05	38.737	0.0348615	15.6385	0.0129241	18.7341	0.0142851	2.06755	0.000361493
Total external reproducibility					8.75658e-05		6.34946e-05		0.0356468		0.0155504		0.0191001		0.000413038
Pb isotopic values for all ratios for all samples. Total external reproducibility consists of the 2SD on the three triplicates from three different digestions of one sample (See methods in de Palaminy et al., 2024).

## Sheet: Table S3 Pb Model Ages
Sample	Mint	Country	T (Ma) ± 30 Ma	µ U238/Pb204	k Th232/U238
566	Atarablus	Lybia	181.184	9.69922	3.98495
792	Atarablus	Lybia	150.927	9.64056	3.89142
218	Barqa	Lybia	86.2648	9.664	3.90818
236	Mahdiya	Tunisia	0.856663	9.81731	3.9447
010	Mahdiya	Tunisia	79.5064	9.77623	3.8549
006	Mansuriyah	Tunisia	75.4996	9.77857	3.88293
005	Mansuriyah	Tunisia	95.1276	9.70647	3.86133
859	Mansuriyah	Tunisia	479.256	9.38937	3.89941
915	Mansuriyah	Tunisia	197.138	9.65999	3.91223
205	Sijilmasa	Morocco	109.092	9.76036	3.89495
206	Sijilmasa	Morocco	28.3712	9.69334	3.86647
Model ages T obtained with Albarède (2021) calculation spreadsheet, along with mu and kappa factors

## Sheet: Table S4 Cu isotope results
Sample	Mint	Country	δ65Cu	2SE
566	Atarablus	Lybia	1.77673	0.043717
792	Atarablus	Lybia	1.78001	0.127778
218	Barqa	Lybia	4.66734	0.026625
236	Mahdiya	Tunisia	3.35055	0.015825
010	Mahdiya	Tunisia	1.09698	0.0192532
006	Mansuriyah	Tunisia	2.44415	0.0146338
005	Mansuriyah	Tunisia	2.03785	0.0201626
859	Mansuriyah	Tunisia	2.01392	0.011999
915	Mansuriyah	Tunisia	2.07511	0.0110382
205	Sijilmasa	Morocco	4.08747	0.034041
206	Sijilmasa	Morocco	4.4448	0.0180083
Isotopic values of δ65Cu (‰) against NIST 976 for all dinars.

## Sheet: Table S5 Fe isotopes results
Sample	Mint	Country	δ57Fe	2SE	δ56Fe	2SE
566	Atarablus	Lybia	-0.0188685	0.101124	-0.0145679	0.064238
792	Atarablus	Lybia	1.34751	0.148338	0.897806	0.0998917
218	Barqa	Lybia	0.650424	0.0500869	0.435505	0.032416
236	Mahdiya	Tunisia	0.795403	0.106909	0.539039	0.0789398
010	Mahdiya	Tunisia	0.288945	0.0588629	0.194789	0.0368188
006	Mansuriyah	Tunisia	1.77836	0.14816	1.19209	0.102906
005	Mansuriyah	Tunisia	1.21794	0.0541854	0.81279	0.0514137
859	Mansuriyah	Tunisia	0.944221	0.0301103	0.637042	0.026507
915	Mansuriyah	Tunisia	0.392091	0.0703539	0.268794	0.0563622
205	Sijilmasa	Morocco	-0.824841	0.0350235	-0.549508	0.0167112
206	Sijilmasa	Morocco	1.44243	0.0467148	0.965988	0.0314821
Isotopic values of δ57Fe (‰) and δ56Fe (‰) measured against IRMM-14 for all dinars.

## Sheet: Table S6 Chromatograms
Case n°1: coin 006 (also applies to coins 010 and 859)										Case n°2: coin 792
Strong gold enrichment of the surface										Low surface gold enrichment
Hypothesis: voluntary action to remove Ag and Cu from the surface										Hypothesis: "natural" metal ageing
Chromatogram for coin 006, for Au, Ag and Cu contents. Note the different scales between upper and bottom graphs.										Chromatogram for coin 792, for Au, Ag and Cu contents. Note the different scales between upper and bottom graphs.

## Sheet: Table S7 Re-analyses of dinars
BnF (Bibliothèque nationale de France) ID	Dynasty and datation	Analyses	Ti	Cr	Mn	Fe	Co	Ni	Cu%	Zn	Ga	As	Ru	Rh	Pd	Ag%	Cd	In	Sn	Sb	Te	W	Re	Os	Ir	Pt	Au%	Hg	Tl	Pb	Bi	Pt/Au	Pd/Au	Pt/Pd
1974.12	Fatimid dinar minted at al-Manṣūriyya in 373 / 983-984	Gondonneau (1999)	29	8		1417			0.4	104	26	1	1		26	1.8			6	9						19	97.7	401		35		19.4473	26.6121	0.730769
		LA-ICP-MS (3 analyses) : AVERAGE	< 1	nr	5.59075	1203.62	0.619596	1.05722	0.343125	100.374	22.1973	0.937751	< 0.1	< lod	24.4157	1.61779	< lod	< lod	13.5693	0.390303	0.146749	< lod	< lod	< lod	0.740515	20.552	97.8936	< lod	< lod	42.0903	0.395952	20.9942	24.9411	0.841753
		LA-ICP-MS (3 analyses) : RSD			0.253066	0.10416	0.179737	0.383776	0.0798344	0.157266	0.180039	0.310288			0.187866	0.0185022			0.352782	0.664706	0.461095				0.161734	0.166265	0.000605363			0.224647	0.718722
		Relative difference between measures				0.150587			0.142187	0.0348621					0.0609333	0.10123			-1.26156	0.956633						-0.0816855	-0.00198197			-0.202579		-0.0795459	0.0627908	-0.151873
Lavoix 1896, 152	Fatimid dinar minted at al-Manṣūriyya in 383 / 993-994	Gondonneau (1999)	26	10		3537			0.2	70	17	2	1		41	1.7			42	0.4						31	97.7	47		17		31.7298	41.9652	0.756098
		LA-ICP-MS (3 analyses) : AVERAGE	< 1	nr	5.34884	2919.6	1.39121	2.01373	0.196876	69.5093	13.4569	1.50928	< 0.1	< lod	65.6726	1.28278	< lod	< lod	33.8798	1.01497		< lod	< lod	< lod	0.420041	43.5937	98.1996	< lod	< lod	29.999	0.265275	44.393	66.8767	0.663803
		LA-ICP-MS (3 analyses) : RSD			0.250357	0.083339	0.590859	0.131985	0.282977	0.375745	0.407528	0.537225			0.393454	0.00151011			0.496576	0.711775					0.240164	0.322395	0.000794815			0.482784	0.389684
		Relative difference between measures				0.174556			0.0156207	0.00701005					-0.601771	0.245422			0.193338	-1.53743						-0.406248	-0.00511312			-0.764647		-0.399095	-0.593623	0.122067
Sans numéro	Fatimid dinar minted at al-Mahdiya (?) in 487 / 1094-1095	Gondonneau (1999)	15	9		811			0.7	26	3	1	26		12	5.3			5	1						108	93.9	14		16		115.016	12.7796	9
		LA-ICP-MS (3 analyses) : AVERAGE	< 1	nr	5.55753	670.303	0.509471	2.30198	0.653051	15.2356	2.42624	0.884842	< 0.1	< lod	15.9853	4.70468	< lod	< lod	8.70175	0.849677	0.20723	< lod	< lod	< lod	1.56317	73.7892	94.5558	< lod	< lod	33.0402	0.127302	78.0378	16.9057	4.61606
		LA-ICP-MS (3 analyses) : RSD			0.105521	0.0442933	0.368271	0.0121638	0.0799135	0.101624	0.177419	0.0836989			0.0565495	0.0175386			0.493253	0.508708	0.934185				0.0459296	0.166265	0.0013586			0.880227	0.15157
		Relative difference between measures				0.173486			0.0670704	0.414015					-0.332112	0.112324			-0.74035	0.150323						0.316766	-0.00698403			-1.06501		0.321505	-0.322873	0.487105
Lavoix 1891, 508	Almoravid dinar minted at Siğilmāsa in 456 / 1063-1064	Gondonneau and Guerra (2002)	?	?		?			0.1	83	?	?	?		<1	2.4			30	7						0.4	97.4	?		26		0.410678
		LA-ICP-MS (3 analyses) : AVERAGE	< 1	nr	3.9185	715.77	0.582148	3.39436	0.120283	66.5754	1.97648	3.74585	< 0.1	< lod	5.2493	1.84336	< lod	< lod	33.2524	3.35389	1.39618	< lod	< lod	< lod	0.123983	0.419161	97.947	< lod	< lod	16.7082	0.472148	0.427947	5.35932	0.0798509
		LA-ICP-MS (3 analyses) : RSD			0.0791159	0.0638491	0.0613398	0.154953	0.0256752	0.122465	0.233792	0.275361			0.0489296	0.0081561			0.122076	0.207422	0.264948				0.0279924	0.166265	0.000168456			0.741778	0.539273
		Relative difference between measures							-0.20283	0.197887						0.231933			-0.108415	0.520872						-0.0479033	-0.00561611			0.357376		-0.042051
Lavoix 1891, 510	Almoravid dinar minted at Siğilmāsa in 468 / 1075-1076	Gondonneau (1999)	3	2		950			0.2	58	1	8	1		2	3.8			290	4						2	95.8	140		64		2.08768	2.08768	1
		LA-ICP-MS (3 analyses) : AVERAGE	< 1	nr	3.98531	813.279	0.714747	3.68095	0.202987	57.0287	0.833235	7.67535	< 0.1	< lod	4.05908	2.9834	< lod	< lod	215.359	3.93076	1.49391	< lod	< lod	< lod	0.138027	2.97088	96.6919	< lod	< lod	59.9359	1.73187	3.07253	4.19796	0.73191
		LA-ICP-MS (3 analyses) : RSD			0.165004	0.014007	0.0182263	0.125693	0.0531492	0.0157864	0.292941	0.0658733			0.0144042	0.00161032			0.0959926	0.0281131	0.103496				0.0300303	0.166265	3.9129e-05			0.025043	0.0478151
		Relative difference between measures				0.143916			-0.0149348	0.0167473					-1.02954	0.214894			0.257383	0.0173107						-0.485442	-0.00930956			0.0635008		-0.471741	-1.01082	0.26809
Comparison between analyses made by Gondonneau (1999) and Gondonneau and Guerra (2002) by LA-ICP-MS and PAA (Proton Activation Analysis) and LA-ICP-MS analyses made in 2025 by Maryse Blet-Lemarquand at the laboratory IRAMAT (Orléans) on 5 coins from the French National Library (BnF, Paris). Unit is µg/g but % for major elements Cu, Ag and Au.
